# Supplementary material for: The dynamic changes of mango (Mangifera indica L.) epicuticular wax during fruit development and effect of epicuticular wax on Colletotrichum gloeosporioides invasion
Source: Front Plant Sci. 2023 Oct 4;14:1264660. doi: 10.3389/fpls.2023.1264660 (PMC10584308; doi:10.3389/fpls.2023.1264660)
Supplement: Supplementary file 1 [file Table_1.xlsx]

## Sheet: Sheet1
Table S1. The chemical composition of fruit epicuticular wax of four mango varieties at 40,60,80,100 and 120 days after full bloom.
Codes	Compounds	Renong					Irwin					Guiqi					Dashehari
		40	60	80	100	120	40	60	80	100	120	40	60	80	100	120	40	60	80	100	120
	Alkane
1	Undecane	0.24±0.03 c	0.42±0.04 c	1.13±0.05 b	3.17±0.41 a	3.50±0.23 a	0.93±0.06 b	1.56±0.06 a	0.38±0.04 c	0.29±0.04 c	0.1±0.01 d	0.29±0.06 cd	0.12±0.07 d	0.88±0.14 b	2.26±0.4 a	0.66±0.34 bc	0.26±0.07 a	0.1±0.02 b	0.13±0.01 b	0.32±0.01 a	0.03±0.02 c
2	Dodecane	ND	0.15±0.10 b	0.53±0.18 a	ND	ND	ND	ND	ND	ND	0.11±0.02 a	ND	ND	0.36±0.08 a	ND	0.41±0.03 a	ND	ND	ND	ND	ND
3	Tridecane	0.21±0.01 cd	0.35±0.28 bc	0.68±0.10 b	1.78±0.23 a	ND	ND	ND	ND	0.17±0.02 a	0.07±0.01 b	0.16±0 bc	0.07±0.02 c	0.41±0.07 b	1.14±0.32 a	ND	0.11±0.01 a	ND	ND	ND	ND
4	Tetradecane	0.18±0.08 d	0.17±0.01 d	0.76±0.18 c	3.81±0.30 a	1.76±0.16 b	ND	ND	0.38±0.04 a	0.33±0.04 a	0.19±0.02 b	0.2±0.01 bc	0.06±0.02 c	0.45±0.05 b	2.16±0.34 a	0.53±0.15 b	0.31±0 a	ND	ND	0.3±0.09 a	0.02±0.01 b
5	Pentadecane	0.18±0.14 d	0.36±0.04 cd	0.85±0.09 b	4.27±0.50 a	0.78±0.09 bc	ND	0.94±0.21 a	1.01±0.14 a	0.38±0.02 b	0.12±0.01 c	0.33±0.06 b	0.13±0.04 b	0.52±0.06 b	2.84±0.48 a	0.27±0.02 b	0.12±0.03 b	0.1±0.03 bc	ND	0.3±0.07 a	0.02±0 cd
6	Hexadecane	0.26±0.09 d	0.29±0.03 d	0.69±0.15 c	2.27±0.18 a	1.26±0.16 b	0.67±0.23 c	1.16±0.16 b	2.6±0.47 a	0.29±0.02 c	0.29±0.04 c	0.3±0.06 cd	0.11±0.05 d	0.43±0.02 c	1.65±0.21 a	0.78±0.1 b	0.31±0.04 a	0.1±0.02 b	0.12±0.04 b	0.31±0.04 a	0.08±0.02 b
7	Heptadecane	0.27±0 b	0.15±0.06 b	0.34±0.04 b	1.10±0.16 a	1.19±0.27 a	ND	0.72±0.23 b	4.57±0.79 a	ND	0.36±0.03 b	0.19±0.04 b	0.09±0.01 c	0.23±0.06 b	ND	1.02±0.05 a	0.19±0.02 a	0.07±0.02 c	0.13±0.03 b	ND	0.13±0.01 b
8	Octadecane	ND	ND	ND	ND	ND	ND	ND	5.23±0.57 a	ND	0.36±0.01 b	ND	ND	ND	ND	ND	ND	ND	0.33±0.08 a	ND	0.11±0.02 b
9	Nonadecane	ND	ND	ND	ND	0.77±0.15 a	ND	ND	2.88±0.33 a	ND	0.24±0.02 b	ND	ND	ND	ND	0.59±0.1 a	ND	ND	ND	ND	0.06±0.02 a
10	Eicosane	ND	ND	ND	ND	ND	ND	ND	2.2±0.05 a	ND	0.2±0.02 b	ND	ND	ND	ND	0.49±0.32 a	ND	ND	ND	ND	0.08±0.07 a
11	Pentacosane	ND	ND	ND	ND	37.03±3.53 a	ND	ND	ND	ND	2.2±0.17 a	ND	ND	ND	ND	4.65±0.24 a	ND	ND	ND	ND	0.87±0.28 a
12	Heptacosane	ND	ND	ND	ND	ND	ND	ND	ND	ND	21.36±3.08 a	ND	ND	ND	ND	ND	ND	ND	ND	ND	6.47±2.05 a
13	5,7-Dimethylundecane	ND	0.15±0.04 a	ND	ND	ND	ND	ND	ND	ND	ND	ND	ND	0.32±0.15 a	ND	ND	0.13±0.04 a	ND	ND	ND	ND
14	4,6-Dimethyldodecane	ND	0.29±0.09 a	ND	ND	ND	ND	ND	ND	ND	ND	ND	0.06±0.05 b	0.32±0.08 a	ND	ND	ND	ND	ND	ND	ND
15	2-Methyltridecane	0.15±0.04 b	0.21±0.05 a	ND	ND	ND	ND	ND	0.5±0.08 a	ND	ND	ND	0.06±0.01 a	ND	ND	ND	ND	ND	ND	ND	ND
16	7-Methylpentadecane	ND	0.29±0.21 a	ND	ND	ND	ND	ND	ND	ND	0.11±0.01 a	ND	0.07±0.03 a	ND	ND	ND	ND	ND	ND	ND	ND
17	4-Methylhexadecane	ND	0.49±0.15 a	ND	ND	ND	ND	ND	0.73±0.4 b	2.69±0.6 a	ND	ND	0.1±0.04 b	ND	ND	0.16±0.04 a	ND	ND	ND	ND	0.04±0.02 a
18	7-Methylheptadecane	ND	ND	ND	ND	ND	ND	ND	ND	ND	0.15±0.05 a	ND	ND	ND	ND	ND	ND	ND	0.22±0.05 a	ND	0.04±0.02 b
19	4-Methyloctadecane	ND	ND	ND	ND	ND	ND	ND	1.27±0.71 a	ND	0.14±0.02 b	ND	ND	ND	ND	ND	ND	ND	ND	ND	ND
20	2-Methylnonadecane	ND	ND	ND	ND	ND	ND	ND	ND	ND	ND	ND	ND	ND	1.91±0.17 a	ND	ND	ND	ND	ND	ND
21	2-Methyleicosane	ND	ND	ND	ND	ND	ND	ND	1.13±0.12 a	ND	ND	ND	ND	ND	ND	ND	ND	ND	ND	ND	ND
22	2-Methyloctacosane	ND	ND	ND	57.27±0.90 a	73.84±4.21 a	ND	ND	ND	4.14±0.06 a	ND	2.00±0.11 b	6.58±1.70 a	ND	ND	ND	ND	ND	ND	8.03±1.38 a	2.56±1.07 b
	Total	1.49±0.39 c	3.33±0.57 c	4.97±0.72 c	73.66±0.54 b	121.29±43.98 a	1.60±0.23 c	4.39±0.63 c	22.88±1.73 a	8.29±0.57 b	25.99±3.04 a	3.47±0.10 c	7.46±1.95 b	3.93±0.44 c	11.95±1.61 a	9.57±1.19 ab	1.44±0.07 b	0.37±0.09 b	0.93±0.11 b	9.25±1.24 a	10.53±1.90 a
	Terpenoid
23	Squalene	ND	0.32±0.05 b	ND	ND	1.56±0.13 a	ND	ND	ND	ND	ND	ND	0.12±0.03 b	0.59±0.08 a	ND	ND	0.11±0.03 b	ND	0.76±0.07 a	ND	ND
24	β-Amyrone	ND	ND	ND	ND	ND	ND	ND	ND	ND	11.03±0.33 a	ND	ND	ND	ND	ND	ND	ND	ND	ND	ND
25	β-Amyrin	0.23±0.12 d	1.95±0.09 cd	11.12±1.28 c	99.51±2.02 a	74.32±10.44 b	ND	2.87±1.3 d	6.54±0.31 c	9.01±0.7 b	22.78±1.89 a	0.39±0.01 d	4.41±1.11 d	24.23±0.9 c	116.05±9.23 a	44.75±2.44 b	ND	0.27±0.05 c	0.7±0.08 b	2.74±0.07 a	0.85±0.27 b
26	α-Amyrin	0.50±0.18 d	3.21±0.24 d	17.43±2.03 c	142.99±1.51 a	80.86±11.85 b	ND	2.94±1.29 d	6.5±0.3 c	8.67±0.55 b	22.54±0.49 a	0.43±0.02 d	4.22±1.12 d	20.4±0.84 c	114.91±9.89 a	40.75±2.29 b	ND	0.32±0.07 c	0.94±0.07 b	3.17±0.12 a	1.08±0.35 b
27	Lupeol	ND	0.52±0.06 b	3.1±0.15 b	59.2±0.25 a	31.49±41.81 ab	ND	ND	2.03±0.13 c	3.67±0.29 b	15.87±0.28 a	0.35±0.02 c	2.19±0.55 c	12.11±0.39 c	148.63±13.43 a	28.05±1.51 b	ND	ND	ND	1.03±0.11 a	1.05±0.33 a
28	Ursolic aldehyde	ND	1.63±0.07 c	5.34±1.7 b	17.77±1.35 a	7.58±1.7 b	ND	ND	ND	ND	ND	ND	ND	ND	ND	ND	ND	ND	0.52±0.14 a	ND	0.68±0.23 a
29	Uvaol	ND	0.40±0.04 a	ND	ND	ND	ND	ND	ND	ND	ND	ND	ND	ND	ND	ND	ND	ND	ND	ND	0.26±0.1 a
30	Farnesyl acetate	ND	ND	ND	ND	6.76±0.56 a	ND	ND	ND	ND	ND	ND	ND	ND	ND	ND	ND	ND	ND	ND	ND
31	Farnesol	ND	ND	ND	ND	9.14±1.44 a	ND	ND	ND	ND	ND	ND	ND	ND	ND	ND	ND	ND	ND	ND	ND
	Total	0.73±0.29 d	8.03±0.47 d	36.99±3.29 c	319.46±4.40 a	211.71±28.83 b	ND	5.82±2.59 d	15.06±0.65 c	21.35±1.30 b	72.21±2.78 a	1.18±0.06 d	10.94±2.80 d	57.32±2.12 c	379.58±29.08 a	113.55±6.22 b	0.11±0.03 c	0.59±0.12 c	2.92±0.20 b	6.94±0.30 a	3.92±1.29 b
	Fatty acid
32	Dodecanoic acid	ND	ND	ND	ND	0.69±0.18 a	ND	ND	ND	ND	ND	ND	ND	ND	ND	0.46±0.08 a	ND	ND	ND	ND	0.01±0 a
33	Myristic acid	ND	ND	ND	ND	ND	ND	ND	ND	ND	ND	ND	ND	ND	ND	5.4±0.36 a	ND	ND	0.19±0.03 b	ND	0.64±0.19 a
34	Palmitic acid	0.32±0.16 b	0.68±0.32 b	ND	ND	62.45±10.93 a	ND	ND	3.75±2.39 a	0.56±0.07 b	0.19±0.05 b	0.52±0.03 c	0.25±0.04 c	0.46±0.09 c	2.56±0.73 b	8.58±1.49 a	ND	0.28±0.1 b	0.91±0.07 b	0.6±0.06 b	3.67±1.33 a
35	Stearic acid	ND	ND	ND	ND	1.5±0.23 a	ND	ND	ND	ND	ND	ND	ND	ND	ND	0.35±0.06 a	ND	0.28±0.1 b	0.91±0.07 b	0.6±0.06 b	3.67±1.33 a
36	Arachic acid	ND	ND	ND	ND	ND	ND	ND	ND	ND	ND	ND	ND	ND	ND	ND	ND	ND	ND	ND	0.06±0.02 a
37	Behenic acid	ND	ND	ND	ND	3.79±0.55 a	ND	ND	ND	ND	ND	ND	ND	ND	ND	0.87±0.27 a	ND	ND	ND	ND	0.21±0.07 a
38	Lignoceric acid	1.64±0.68 c	5.68±0.66 b	5.94±0.48 b	ND	29.26±3.68 a	ND	ND	ND	ND	ND	ND	0.29±0.05 c	0.79±0.03 b	ND	3.09±0.12 a	ND	0.12±0.03 a	ND	ND	ND
39	Palmitoleic acid	ND	ND	ND	ND	3.83±0.95 a	ND	ND	ND	ND	ND	ND	ND	ND	ND	ND	ND	ND	ND	ND	0.04±0.01 a
40	Oleic acid	ND	ND	ND	ND	4.51±0.63 a	ND	ND	ND	ND	ND	ND	ND	ND	ND	ND	ND	ND	ND	ND	0.05±0.04 a
	Total	1.96±0.84 b	6.36±0.79 b	5.94±0.48 b	ND	106.02±15.89 a	ND	ND	3.75±2.39 a	0.56±0.07 b	0.19±0.05 b	0.52±0.03 c	0.54±0.05 c	1.25±0.12 bc	2.56±0.73 b	18.74±1.99 a	ND	0.40±0.11 b	1.10±0.09 b	0.60±0.06 b	4.78±1.71 a
	Primary alcohol
41	Hexadecan-1-ol	ND	ND	ND	ND	ND	ND	ND	ND	ND	ND	ND	0.16±0.03 a	ND	ND	ND	ND	0.11±0.02 a	ND	ND	ND
42	Octadecan-1-ol	ND	0.27±0.1 a	ND	ND	ND	ND	ND	ND	ND	ND	ND	0.16±0.03 a	ND	ND	ND	ND	0.13±0.03 a	ND	ND	ND
43	Icosan-1-ol	ND	0.24±0.07 b	2.04±0.12 a	ND	ND	ND	ND	ND	ND	ND	ND	ND	ND	ND	ND	ND	ND	ND	ND	ND
44	Docosan-1-ol	4.05±1.9 d	8.63±1.8 d	49±3.56 a	35.89±1.39 b	18.57±3.41 c	1.66±0.09 bc	5.38±2.15 a	2.29±0.15 b	0.96±0.02 bc	ND	0.92±0.11 c	1.18±0.31 c	7.86±0.47 b	9.02±0.79 a	7.13±0.68 b	0.32±0.08 b	ND	0.27±0.02 b	ND	0.58±0.18 a
45	Tricosan-1-ol	ND	ND	2.06±0.10 a	ND	1.30±0.50 b	ND	ND	ND	ND	ND	ND	ND	ND	ND	1.25±0.05 a	ND	ND	ND	ND	ND
46	Tetracosan-1-ol	13.67±6.24 c	27.73±3.49 c	189.42±19.63 a	195.42±7.33 a	78.45±11.34 b	19.44±0.71 b	47.34±17.63 a	55.87±2 a	24.64±0.56 b	0.84±0.05 c	4.14±0.37 c	9.11±2.39 c	61.66±2.28 b	78.09±7.27 a	56.54±0.37 b	1.3±0.42 c	1.68±0.27 c	4.38±0.38 b	6.25±0.19 a	4.96±1.93 ab
47	Pentacosan-1-ol	ND	1.93±0.56 b	5.93±0.22 a	ND	ND	ND	13.25±12.27 a	2.79±0.27 ab	1.29±0.02 b	ND	ND	0.47±0.11 c	3.25±0.42 b	ND	5.96±0.6 a	ND	ND	ND	ND	0.49±0.16 a
48	Hexacosan-1-ol	9.49±3.76 c	15.88±2 c	77.84±22.91 a	50.97±0.69 b	ND	36.04±2.25 a	51.37±23.78 a	38.45±1.59 a	13.36±0.47 b	ND	ND	7.08±1.88 c	42.01±0.2 a	ND	21.65±0.57 b	ND	2.56±0.46 c	4.00±0.48 b	6.11±0.78 a	2.44±0.93 c
	Total	27.21±11.90 e	54.68±5.41 d	326.3±3.77 a	282.28±9.27 b	98.32±14.55 c	57.14±3.00 b	117.34±30.65 a	99.40±3.15 a	40.25±0.50 b	0.84±0.05 c	5.06±0.48 d	18.15±4.72 c	114.78±3.23 a	87.12±8.06 b	92.52±0.83 b	1.62±0.34 c	4.48±0.78 c	8.64±0.83 b	12.36±0.91 a	8.47±3.21 b
	Aldehyde
49	Nonanal	ND	ND	ND	ND	ND	ND	ND	ND	ND	0.06±0.01 a	ND	ND	ND	ND	ND	ND	ND	ND	ND	ND
50	Tetracosanal	ND	0.24±0.07 b	ND	ND	1.13±0.33 a	ND	ND	ND	ND	0.32±0.03 a	ND	ND	ND	ND	ND	ND	ND	ND	ND	0.04±0.01 a
51	Pentacosanal	ND	ND	ND	ND	1.43±0.12 a	ND	ND	ND	ND	0.18±0.02 a	ND	ND	ND	ND	ND	ND	ND	ND	ND	0.04±0.01 a
52	Hexacosanal	0.99±0.43 c	5.36±0.79 b	4.55±0.35 bc	3.76±1.09 bc	16.79±4.15 a	2.57±1.6 abc	5.29±3.56 ab	1.21±0.04 c	1.77±0.39 bc	6.11±0.5 a	ND	0.14±0.02 a	ND	ND	ND	0.41±0.11 b	ND	0.29±0.13 b	ND	1.36±0.43 a
53	Heptacosanal	ND	ND	ND	ND	6.36±1.29 a	ND	ND	ND	ND	0.89±0.1 a	ND	ND	ND	ND	ND	ND	ND	ND	ND	0.36±0.09 a
	Total	0.99±0.43 b	5.60±0.79 b	4.55±0.35 b	3.76±1.09 b	25.71±5.84 a	2.57±1.60 bc	5.29±3.56 ab	1.21±0.04 c	1.77±0.39 bc	7.57±0.64 a	ND	0.14±0.02 a	ND	ND	ND	0.41±0.11 b	ND	0.29±0.13 b	ND	1.79±0.55 a
	Ketone
54	Heptadecan-2-one	ND	ND	ND	ND	4.17±0.63 a	ND	ND	ND	ND	ND	ND	ND	ND	ND	0.68±0.05 a	ND	ND	ND	ND	0.45±0.14 a
55	Nonadecan-2-one	ND	ND	ND	ND	ND	ND	ND	ND	ND	ND	ND	ND	ND	ND	ND	ND	ND	ND	ND	0.07±0.02 a
	Total	ND	ND	ND	ND	4.17±0.63 a	ND	ND	ND	ND	ND	ND	ND	ND	ND	0.68±0.05 a	ND	ND	ND	ND	0.52±0.16 a
	Ester
56	Dibutyl phthalate	6.34±2.14 d	5.93±0.33 d	29.32±1.55 b	20.52±0.46 c	37.39±4.26 a	31.02±2.53 b	40.06±8.39 a	20.6±1.97 c	2.95±0.18 d	2.8±0.21 d	8.44±0.68 c	2.81±0.75 d	20.17±1.68 a	18.27±2.87 a	13.88±1.88 b	9.35±0.08 a	4.53±0.94 c	5.63±0.5 b	3.12±0.14 d	0.79±0.3 e
57	Bis(2-methylpropyl) benzene-1,2-dicarboxylate	0.33±0.17 b	ND	ND	80.32±11.05 a	ND	ND	ND	ND	12.28±0.76 a	5.2±0.04 b	ND	ND	ND	ND	14.13±1.45 a	ND	ND	ND	11.84±0.68 a	1.83±0.64 b
58	Methyl 14-methylpentadecanoate	ND	ND	ND	1.8±0.12 a	ND	ND	ND	ND	0.24±0 a	0.17±0.01 b	ND	ND	ND	1.59±0.29 a	ND	ND	ND	ND	0.24±0.01 a	ND
59	Dimethyl pentanedioate	0.13±0.07 b	0.09±0.01 b	0.38±0.03 a	ND	0.41±0.07 a	ND	1.46±0.58 a	0.31±0.03 b	ND	0.08±0.01 b	ND	ND	0.27±0.05 a	ND	0.16±0.02 b	0.08±0.02 a	0.09±0.02 a	ND	ND	0.02±0.01 b
60	Dimethyl adipate	ND	ND	ND	ND	ND	ND	ND	0.36±0.05 a	ND	ND	ND	ND	ND	ND	ND	ND	ND	ND	ND	0.03±0.01 a
61	Bis(2-propylpentyl) benzene-1,2-dicarboxylate	ND	0.27±0.04 c	ND	134.29±2.73 a	48.02±3.44 b	ND	ND	ND	20.17±0.57 a	ND	ND	ND	1.25±0.15 b	ND	16.26±0.49 a	ND	18.12±2.42 b	29.79±1.3 a	17.97±0.82 b	2.65±1 c
62	Bis(2-ethylhexyl) isophthalate	ND	ND	1.68±0.63 c	19.49±0.53 a	7.53±0.88 b	ND	1.58±0.58 b	ND	2.78±0.06 a	1.58±0.03 b	ND	ND	ND	15.83±1.97 a	2.97±0.15 a	0.31±0.02 c	ND	ND	2.33±0.1 a	0.5±0.16 b
63	Methyl palmitate	ND	ND	ND	ND	2.45±0.31 a	ND	ND	ND	ND	ND	ND	ND	ND	ND	ND	ND	ND	ND	ND	0.07±0.03 a
64	Ethyl palmitate	ND	ND	ND	ND	5.13±0.53 a	ND	ND	ND	ND	ND	ND	ND	ND	ND	ND	ND	ND	ND	ND	ND
65	1-O-(2-methylpropyl) 4-O-propan-2-yl 2,2-dimethyl-3-propan-2-ylbutanedioate	ND	ND	ND	ND	ND	ND	ND	ND	ND	ND	ND	ND	ND	ND	1.29±0.47 a	ND	ND	ND	ND	ND
66	1,3-Dihydroxypropan-2-yl hexadecanoate	2.44±1.23 a	1.39±0.62 a	ND	ND	ND	9.97±0.73 ab	15.38±11.51 a	ND	ND	ND	2.82±0.29 a	ND	ND	ND	8.22±0.4 a	2.57±0.1 a	ND	ND	ND	0.21±0.06 b
67	2,3-Dihydroxypropyl octadecanoate	ND	0.24±0.08 a	ND	ND	ND	ND	ND	ND	ND	ND	ND	ND	ND	ND	8.84±0.52 a	ND	ND	ND	ND	0.76±0.24 a
68	2,3-Dihydroxypropyl hexadecanoate	ND	ND	ND	ND	ND	ND	ND	ND	ND	ND	ND	ND	ND	ND	ND	ND	ND	ND	ND	0.85±0.27 a
	Total	9.24±3.60 d	7.92±1.05 d	31.38±1.45 c	256.42±8.08 a	100.93±4.01 b	40.99±1.82 ab	58.48±20.01 a	21.26±2.02 cd	38.41±1.37 bc	9.83±0.27 d	11.26±0.39 d	2.81±0.75 e	21.69±1.64 c	35.69±4.53 b	65.75±3.86 a	12.30±0.05 c	22.73±1.48 b	35.42±0.80 a	35.50±1.48 a	7.71±2.71 d
	Phenol
69	2,4-Di-tert-butylphenol	0.63±0.19 a	0.6±0.07 a	ND	ND	ND	2.34±0.4 b	5.3±2.14 a	1.91±0.21 bc	ND	1.45±0.23 bc	0.79±0.07 a	0.27±0.09 b	0.36±0.08 b	ND	ND	0.87±0.04 a	0.48±0.12 b	0.57±0.14 b	ND	0.04±0.02 c
70	2-Tert-butyl-6-[(3-tert-butyl-2-hydroxy-5-methylphenyl)methyl]-4-methylphenol	ND	ND	2.66±0.58 a	ND	ND	ND	ND	2.41±0.41 a	1.21±0.55 b	0.32±0.17 c	ND	ND	2.92±1.18 a	7.24±5.94 a	0.76±0.07 b	ND	ND	ND	0.86±0.06 a	0.18±0.06 b
71	5-Heptadecylbenzene-1,3-diol	21.91±18.77 a	11.87±6.98 ab	ND	ND	ND	ND	ND	ND	ND	ND	ND	13.24±10.59 b	ND	65.43±48.59 a	ND	ND	ND	ND	ND	16.02±11.62 a
72	2,4,6-Tri(propan-2-yl)phenol	ND	ND	ND	ND	ND	ND	ND	ND	ND	ND	ND	ND	ND	ND	0.16±0.01 a	ND	ND	ND	ND	0.06±0.02 a
73	5-Pentadecylbenzene-1,3-diol	ND	ND	ND	ND	ND	ND	ND	ND	ND	ND	ND	ND	1.54±0.69 a	ND	ND	ND	ND	ND	ND	ND
74	3-[(8Z,11Z)-heptadeca-8,11-dienyl]benzene-1,2-diol	1.5±0.76 c	7.42±4.15 b	ND	ND	21.36±2.36 a	ND	7.82±4.46 a	ND	ND	ND	ND	0.46±0.23 b	ND	ND	6.67±1.4 a	ND	ND	ND	ND	0.36±0.07 a
75	2,6-Ditert-butyl-4-methylphenol	ND	ND	ND	ND	0.98±0.19 a	ND	ND	ND	ND	ND	ND	ND	ND	ND	ND	ND	ND	ND	ND	0.03±0.01 a
76	3-((9Z,12Z)-Heptadeca-9,12-dien-1-yl)phenol	ND	ND	ND	ND	1.81±0.55 a	ND	ND	ND	ND	ND	ND	ND	ND	ND	ND	ND	ND	ND	ND	ND
	Total	24.04±17.82 a	19.89±6.12 a	2.66±0.58 b	ND	24.15±3.03 a	2.34±0.40 b	13.13±5.13 a	4.32±0.52 b	1.21±0.55 b	1.77±0.26 b	0.79±0.07 b	13.97±10.27 b	4.81±1.91 b	72.66±43.88 a	7.59±1.33 b	0.87±0.04 b	0.48±0.12 b	0.57±0.14 b	0.86±0.06 b	16.68±11.46 a
	Other
77	5-Methyl-2,3-dihydro-1H-indene	0.17±0.03 b	0.12±0.01 b	ND	1.83±1.06 a	ND	ND	1.15±0.36 a	ND	ND	0.09±0 b	ND	0.06±0.02 c	0.39±0.09 b	1.62±0.04 a	ND	0.21±0.06 a	0.1±0.03 b	0.1±0.01 b	0.23±0.01 a	0.03±0.02 c
78	2-hydroxy-2-methyl-1-phenylpropan-1-one	ND	ND	0.98±0.34 a	ND	ND	ND	ND	ND	ND	ND	ND	ND	0.53±0.13 a	ND	ND	ND	ND	ND	ND	ND
79	1-(2-hydroxypropoxy)propan-2-ol	0.27±0.14 c	0.22±0.07 c	ND	3.11±0.29 b	3.64±0.09 a	0.65±0.12 b	1.53±0.07 a	0.75±0.07 b	0.28±0.15 c	ND	ND	ND	ND	ND	0.99±0.28 a	0.14±0.04 bc	0.23±0.06 ab	0.23±0.02 ab	0.26±0.08 a	0.05±0.04 c
80	1,2,3,4-Tetrahydronaphthalene	0.14±0.06 c	0.11±0.01 c	0.54±0.04 b	1.95±0.17 a	ND	0.54±0.08 b	0.92±0.02 a	0.37±0.05 c	0.23±0.02 d	0.09±0 e	0.2±0 bc	0.06±0.02 c	0.36±0.06 b	1.58±0.29 a	ND	0.14±0.04 b	0.10±0.02 b	0.11±0.01 b	0.25±0.03 a	0.03±0.02 c
81	2-(2-hydroxyethoxy)ethanol	ND	ND	ND	ND	ND	ND	ND	0.66±0.12 a	ND	ND	ND	ND	ND	ND	ND	ND	ND	0.22±0.07 a	ND	ND
82	Propane-1,2,3-triol	0.36±0.15 c	1.02±0.21 b	1.34±0.14 b	2±0.5 a	ND	1.40±0.44 a	0.96±0.15 b	0.81±0.06 b	0.34±0.05 c	ND	ND	ND	ND	ND	ND	ND	ND	ND	ND	0.02±0.01 a
83	2-phenylpropanal	ND	ND	ND	ND	ND	ND	ND	ND	ND	0.09±0 a	ND	ND	ND	ND	ND	ND	ND	ND	ND	ND
84	7,9-ditert-butyl-1-oxaspiro[4.5]deca-6,9-diene-2,8-dione	ND	ND	ND	ND	ND	ND	ND	0.56±0.37 a	ND	ND	ND	ND	ND	ND	ND	ND	ND	ND	ND	ND
85	1,1,4,7-tetramethyl-1a,2,3,4,4a,5,6,7b-octahydrocyclopropa[e]azulene	ND	ND	0.41±0.05 a	ND	ND	ND	ND	ND	ND	ND	ND	ND	ND	ND	0.14±0.04 a	ND	ND	ND	ND	ND
86	Heptacos-1-ene	ND	3.8±2.76 a	ND	ND	ND	ND	ND	ND	ND	ND	ND	ND	ND	ND	ND	ND	ND	ND	ND	ND
87	1-Methyl-4-propan-2-ylidenecyclohexene	ND	ND	26.96±3.68 a	ND	24.04±1.26 a	ND	ND	ND	ND	ND	ND	ND	ND	ND	ND	ND	ND	ND	ND	ND
88	2-(2-hydroxypropoxy)propan-1-ol	ND	ND	ND	ND	2.55±0.43 a	ND	ND	ND	ND	ND	ND	ND	ND	ND	ND	ND	1.28±0.22 a	ND	ND	ND
89	(3E,5E)-2,6-dimethylocta-1,3,5,7-tetraene	ND	ND	ND	ND	ND	ND	ND	ND	ND	ND	ND	ND	ND	ND	ND	0.14±0.04 a	ND	ND	ND	ND
90	Ethane-1,2-diol	ND	ND	ND	ND	ND	ND	ND	ND	ND	ND	ND	ND	ND	ND	ND	ND	ND	ND	ND	0.02±0.01 a
91	(1R,8aR)-4,7-dimethyl-1-propan-2-yl-1,2,3,5,6,8a-hexahydronaphthalene	ND	ND	ND	ND	ND	ND	ND	ND	ND	ND	ND	ND	ND	ND	ND	ND	ND	ND	ND	0.02±0.01 a
92	(2E,7E)-1,7-dimethyl-4-propan-2-ylcyclodeca-2,7-dien-1-ol	ND	ND	ND	ND	ND	ND	ND	ND	ND	ND	ND	ND	ND	ND	ND	ND	ND	ND	ND	0.03±0.01 a
93	(1R,4S)-1,6-dimethyl-4-propan-2-yl-3,4,4a,7,8,8a-hexahydro-2H-naphthalen-1-ol	ND	ND	ND	ND	ND	ND	ND	ND	ND	ND	ND	ND	ND	ND	ND	ND	ND	ND	ND	0.01±0 a
94	4-[(E)-3-hydroxyprop-1-enyl]-2,6-dimethoxyphenol	ND	ND	ND	ND	ND	ND	ND	ND	ND	ND	ND	ND	ND	ND	ND	ND	ND	ND	ND	0.04±0.01 a
95	Lanopalmitic acid	ND	ND	ND	ND	ND	ND	ND	ND	ND	ND	ND	ND	ND	ND	ND	ND	ND	ND	ND	0.08±0.03 a
	Total	0.94±0.37 c	5.27±2.67 bc	30.22±4.16 a	8.89±0.54 b	30.23±1.60 a	2.58±0.47 b	4.56±0.30 a	3.15±0.45 b	0.85±0.19 c	0.28±0.00 c	0.20±0.00 c	0.11±0.04 c	1.29±0.16 b	3.20±0.26 a	1.13±0.31 b	0.89±0.12 b	1.79±0.33 a	0.78±0.13 b	1.01±0.01 b	0.34±0.15 c
Note: Data are the means ± SD of three replications. ND, not detected. Different letters indicated significant difference at 5% level.
